# Supplementary material for: From the Wild to the Field: Documentation, Propagation, Pilot Cultivation, Fertilization, and Phytochemical Evaluation of the Neglected and Underutilized Amelanchier ovalis Medik. (Rosaceae)
Source: Plants (Basel). 2023 Mar 2;12(5):1142. doi: 10.3390/plants12051142 (PMC10006941; doi:10.3390/plants12051142)
Supplement: Supplementary file 1 [file plants-12-01142-s001.zip]

Archive with 1 entries (1 files):
- plants-2223039-supplementary.pdf
